# Supplementary material for: Induced Pluripotent Stem Cell-Derived Conditioned Medium Promotes Endogenous Leukemia Inhibitory Factor to Attenuate Endotoxin-Induced Acute Lung Injury
Source: Int J Mol Sci. 2021 May 24;22(11):5554. doi: 10.3390/ijms22115554 (PMC8197417; doi:10.3390/ijms22115554)
Supplement: Supplementary file 1 [file ijms-22-05554-s001.zip]

Archive with 1 entries (1 files):
- ijms-1229663-supplementary.pdf
